# Supplementary material for: The chromatin remodeling protein ATRX positively regulates IRF3-dependent type I interferon production and interferon-induced gene expression
Source: PLoS Pathog. 2022 Aug 8;18(8):e1010748. doi: 10.1371/journal.ppat.1010748 (PMC9387936; doi:10.1371/journal.ppat.1010748)
Supplement: S1 Table — The top 50 differentially expressed genes upon depletion of ATRX (wt vs dox) (adjusted p-value < 0.01) are listed. Non-coding RNAs are depicted in grey. (XLSX) [file ppat.1010748.s006.xlsx]

## Sheet: Tabelle1
Name	log2 fold change
MIR30A	5.752
RP11-6N17.4	2.95671
MMP1	1.63581
UBC	1.84121
SP6	1.85549
KIAA1199	-1.17247
NDOR1	1.63903
IGFBP2	1.36068
PTPLB	-1.18063
MAF	-1.38536
NREP	-0.849865
PLAU	1.10095
GDF15	0.976843
PPL	-1.12931
HIST1H1C	1.08735
TFPI2	1.88934
LAMA3	-1.10625
MMP3	0.770808
RNU1-34P	3.38093
IL1B	1.43541
SNX30	-1.22304
WNT2	-1.0772
MASP1	-0.631505
ELN	-0.792955
PODN	-0.726153
CCL2	1.01927
ACAN	-1.41287
MYO1D	-0.707774
TMEM119	-0.692601
GRIA1	-1.18165
ENPP2	0.736893
OSR2	-0.733595
FBN2	-0.68242
GPRC5A	0.629726
STMN2	0.793154
MFAP4	-0.688595
CDKN1A	0.62119
PDE5A	-0.901899
GAS1	-0.676252
SERPINB2	1.02177
NT5E	0.629429
TNFRSF10D	0.600869
CYP26B1	0.771074
TINAGL1	-0.716253
MAN1A1	-1.10503
AC079780.3	-1.03437
PRDX6	0.592263
CCND1	0.664099
SYPL2	-0.662277
HIST1H2BK	0.70098
