# Supplementary material for: The chromatin remodeling protein ATRX positively regulates IRF3-dependent type I interferon production and interferon-induced gene expression
Source: PLoS Pathog. 2022 Aug 8;18(8):e1010748. doi: 10.1371/journal.ppat.1010748 (PMC9387936; doi:10.1371/journal.ppat.1010748)
Supplement: S2 Table — Differentially expressed genes upon IFN-β stimulation in control cells (wt vs IFN) and ATRX knockdown cells (dox vs doxIFN) (adjusted p-value < 0.01) as illustrated in Fig 6D. The top 100 hits with an attenuated induction in ATRX knockdown cells compared to control cells are listed. Non-coding RNAs are depicted in grey. (XLSX) [file ppat.1010748.s007.xlsx]

## Sheet: Tabelle1
Name	log2 fold change
	wtvsIFN	doxvsdoxIFN
HAS2	5.03881	2.35928
BEST3	6.55869	4.30799
CEACAM1	7.37728	5.25191
CD38	7.43657	5.39519
CSF3	6.24331	4.23682
ESM1	5.1981	3.43208
XDH	3.84584	2.09251
IFNLR1	3.70123	2.06759
CYP2J2	6.2128	4.65735
RP11-638I2.9	4.76195	3.22702
IL8	5.84189	4.31128
CDCP1	3.47863	1.95286
RP11-638L3.3	5.71272	4.20179
TFPI2	3.05183	1.56095
PODXL	3.76506	2.28146
CXCL1	4.64968	3.17348
RP11-288L9.4	7.08184	5.62787
ZNF367	2.79945	1.35091
RP11-396M11.1	3.49298	2.11891
MMP1	3.01721	1.668
EXO1	2.58107	1.25439
G0S2	2.4562	1.16492
AC004988.1	5.97685	4.68904
E2F1	2.00545	0.772212
E2F2	2.44899	1.21656
DTL	2.97798	1.74659
SLC2A5	3.00268	1.86802
HSPA8P11	4.71578	3.58919
FAM111B	3.91922	2.80417
MCM10	2.4644	1.35756
KISS1	2.02338	0.91888
AC104135.4	2.31943	1.23595
MCM5	1.91863	0.889425
FREM1	3.60067	2.57796
CDC25A	1.98076	0.959601
CHAF1B	2.06486	1.04658
PKMYT1	2.17218	1.15742
CIITA	3.00145	2.00006
RP1-86C11.7	2.65238	1.6542
RNASEH2A	1.57682	0.586251
RRM2	2.24237	1.25707
UBC	0.509011	-0.464998
RP11-288L9.1	6.17861	5.20777
CCL7	3.57202	2.60256
HLA-C	2.52057	1.55458
RRM2P3	1.89739	0.934074
MCM2	1.84939	0.914892
TLDC2	3.39012	2.45765
RAD54L	2.18512	1.25673
HIST1H2BO	3.52627	2.59825
AIM2	6.41439	5.48812
SERPINB2	2.05591	1.14038
GINS3	2.0465	1.13464
MCM3	1.75173	0.850988
RP11-10L7.1	3.45248	2.55572
BRCA1	1.78441	0.904687
PNP	1.64626	0.772155
CENPU	1.91898	1.04756
CCL8	5.08962	4.22176
ASF1B	2.00288	1.14165
PTGS2	2.53707	1.67625
FEN1	1.96348	1.11847
ORC6	2.18064	1.34545
AC017076.5	7.17899	6.34631
STRIP2	2.27994	1.45054
CHAF1A	1.81275	0.989899
CDC6	2.6139	1.79682
C3AR1	6.16383	5.35133
XRCC2	2.1143	1.30281
FZD8	2.32321	1.51343
RP11-134L10.1	4.4067	3.60317
C1orf170	2.43224	1.64032
E2F7	1.97021	1.18584
IL4I1	8.00797	7.22721
TSPAN33	3.50126	2.7281
MCM4	1.6096	0.843897
CCL2	2.85825	2.09616
PAQR4	2.06681	1.30624
CDCA5	1.68568	0.92804
ANPEP	1.79361	1.04457
ATAD2	1.50534	0.76032
DSN1	1.52405	0.779988
GINS1	2.01992	1.28205
ORC1	2.56021	1.83685
MYEOV	1.79826	1.07906
EXOC3L1	3.00671	2.29414
WDR76	1.93539	1.22687
HELLS	1.92394	1.21556
APOBEC3B	2.0417	1.33819
MYBL2	1.4949	0.80097
TNFRSF1B	2.08043	1.38994
SKA1	1.63678	0.954859
PPM1J	2.22579	1.54393
SLC43A3	1.52165	0.847949
C19orf48	1.25331	0.582368
RP11-757G1.6	2.53862	1.86821
SFRP1	1.61025	0.941072
MCM7	1.43743	0.768649
RPSAP52	2.17276	1.51541
CACNG8	3.83337	3.17964
